# Supplementary material for: Metabolome and Transcriptome Analyses Unravel the Molecular Regulatory Mechanisms Involved in Photosynthesis of Cyclocarya paliurus under Salt Stress
Source: Int J Mol Sci. 2022 Jan 21;23(3):1161. doi: 10.3390/ijms23031161 (PMC8835658; doi:10.3390/ijms23031161)
Supplement: Supplementary file 1 [file ijms-23-01161-s001.zip]

Archive with 1 entries (1 files):
- ijms-1554687supplementary materials.pdf
